# Supplementary material for: Decoding Cretan Wines: Phenolic Profiling of Greek Indigenous Wine Varieties Using LC-QTOF-MS
Source: Molecules. 2026 Feb 28;31(5):815. doi: 10.3390/molecules31050815 (PMC12986486; doi:10.3390/molecules31050815)
Supplement: Supplementary file 1 [file molecules-31-00815-s001.zip]

Archive with 1 entries (1 files):
- molecules-4160274-supplementary.pdf
